# Supplementary material for: Downregulated TNF-α Levels after Cryo-Thermal Therapy Drive Tregs Fragility to Promote Long-Term Antitumor Immunity
Source: Int J Mol Sci. 2021 Sep 15;22(18):9951. doi: 10.3390/ijms22189951 (PMC8468796; doi:10.3390/ijms22189951)
Supplement: Supplementary file 1 [file ijms-22-09951-s001.zip]

Archive with 1 entries (1 files):
- ijms-1364452-supplementary.pdf
